# Supplementary material for: Vitamin A Status in Preterm Infants Is Associated with Inflammation and Dexamethasone Exposure
Source: Nutrients. 2023 Jan 14;15(2):441. doi: 10.3390/nu15020441 (PMC9861363; doi:10.3390/nu15020441)
Supplement: Supplementary file 1 [file nutrients-15-00441-s001.zip]

Archive with 2 entries (2 files):
- Supplementary table S1.pdf
- Supplementary.pdf
